# Supplementary material for: Selective Amplification of Plasmonic Sensor Signal for Cortisol Detection Using Gold Nanoparticles
Source: Biosensors (Basel). 2022 Jul 1;12(7):482. doi: 10.3390/bios12070482 (PMC9313393; doi:10.3390/bios12070482)
Supplement: Supplementary file 1 [file biosensors-12-00482-s001.zip]

Archive with 1 entries (1 files):
- biosensors-1746187-supplementary.pdf
